# Supplementary material for: Occurrence and Removal of Triazine Herbicides during Wastewater Treatment Processes and Their Environmental Impact on Aquatic Life
Source: Int J Environ Res Public Health. 2022 Apr 10;19(8):4557. doi: 10.3390/ijerph19084557 (PMC9024823; doi:10.3390/ijerph19084557)
Supplement: Supplementary file 1 [file ijerph-19-04557-s001.zip]

Archive with 1 entries (1 files):
- ijerph-1640448-supplementary.pdf
